# Supplementary material for: Automatic Identification of First-Order Veins and Corolla Contours in Three-Dimensional Floral Images
Source: Front Plant Sci. 2020 Sep 16;11:549699. doi: 10.3389/fpls.2020.549699 (PMC7525071; doi:10.3389/fpls.2020.549699)
Supplement: Supplementary Data 1 — MATLAB script for the volumetric image generation and surface image generation, the identification of first-order veins, the identification of corolla contours, and the morphological trait quantification. [file DataSheet_1.zip]

Archive with 28 entries (27 files):
- 18Petal trait automation_v2.9_Supplementary_Data_1/
- 18Petal trait automation_v2.9_Supplementary_Data_1/bottomVBdet.m
- 18Petal trait automation_v2.9_Supplementary_Data_1/CTcon.m
- 18Petal trait automation_v2.9_Supplementary_Data_1/CTsegmentation.m
- 18Petal trait automation_v2.9_Supplementary_Data_1/eig3volume.mexw64
- 18Petal trait automation_v2.9_Supplementary_Data_1/endpoint_selection.fig
- 18Petal trait automation_v2.9_Supplementary_Data_1/endpoint_selection.m
- 18Petal trait automation_v2.9_Supplementary_Data_1/EPseg.m
- 18Petal trait automation_v2.9_Supplementary_Data_1/FillEulerLUT.m
- 18Petal trait automation_v2.9_Supplementary_Data_1/flower_traits.m
- 18Petal trait automation_v2.9_Supplementary_Data_1/FrangiFilter3D.m
- 18Petal trait automation_v2.9_Supplementary_Data_1/Hessian3D.m
- 18Petal trait automation_v2.9_Supplementary_Data_1/imgaussian.m
- 18Petal trait automation_v2.9_Supplementary_Data_1/pk_get_nh.m
- 18Petal trait automation_v2.9_Supplementary_Data_1/plyread.m
- 18Petal trait automation_v2.9_Supplementary_Data_1/p_EulerInv.m
- 18Petal trait automation_v2.9_Supplementary_Data_1/p_is_simple.m
- 18Petal trait automation_v2.9_Supplementary_Data_1/p_oct_label.m
- 18Petal trait automation_v2.9_Supplementary_Data_1/read3DRawImage.m
- 18Petal trait automation_v2.9_Supplementary_Data_1/README.txt
- 18Petal trait automation_v2.9_Supplementary_Data_1/S1_Volumetric_and_Surface_Image_Generation.m
- 18Petal trait automation_v2.9_Supplementary_Data_1/S2_Venation_Detection_and_FirstOrderVein_Identification.m
- 18Petal trait automation_v2.9_Supplementary_Data_1/S3_Corolla_Contour_Detection.m
- 18Petal trait automation_v2.9_Supplementary_Data_1/S4_Morphological_Trait_Identification.m
- 18Petal trait automation_v2.9_Supplementary_Data_1/Skeleton3D.m
- 18Petal trait automation_v2.9_Supplementary_Data_1/topVBdet.m
- 18Petal trait automation_v2.9_Supplementary_Data_1/VBdet.m
- 18Petal trait automation_v2.9_Supplementary_Data_1/VBsegmentation.m
