# Supplementary material for: Automatic Identification of First-Order Veins and Corolla Contours in Three-Dimensional Floral Images
Source: Front Plant Sci. 2020 Sep 16;11:549699. doi: 10.3389/fpls.2020.549699 (PMC7525071; doi:10.3389/fpls.2020.549699)
Supplement: Supplementary Data 1 — MATLAB script for the volumetric image generation and surface image generation, the identification of first-order veins, the identification of corolla contours, and the morphological trait quantification. [file DataSheet_1.zip › 18Petal trait automation_v2.9_Supplementary_Data_1/CTcon.m]

function [Contour] = CTcon(EdgePoints, weight1, scope, weight2, release, xyz)
distance=zeros(size(EdgePoints,1),size(EdgePoints,1));
for i=1:size(EdgePoints,1)
    for j=1:size(EdgePoints,1)
        distance(i,j)=norm(EdgePoints(i,:)-EdgePoints(j,:)); % ©Ò¦³ÂI¤§¶¡ªº¶ZÂ÷
    end
end
%% ²Ä¤@¦¸¥h°£³æ¤@ÂI
% §ä¥X¨C¤@ÂI»P¨ä¥L¬Y¤@ÂI¤§³Ìªñ¶ZÂ÷
for i=1:size(EdgePoints,1)
    minn=1000;
    for j=1:size(EdgePoints,1)
        if distance(i,j)~=0
            if distance(i,j)<minn
                minn=distance(i,j);
            end
        end
    end
    min_distance(1,i)=minn;
end
%% ®Ú¾Úweight1­pºâ ave_min¶i¦æ¥h°£ÂøÂI¡A
% ½d³ò¤ºµLÂIªÌ(¥Nªí¸ÓÂI¬°³æ¤@ÂI)¥h°£
ave_min=mean(min_distance)*weight1; % Weight1
%%
count=0;
for i=1:size(min_distance,2)
    if min_distance(1,i)>ave_min
        count=count+1;
        index(count)=i; % Index :¥h°£ÂøÂI½s¸¹
    end
end
c=0;
for i=1:size(EdgePoints,1)
    diff=index-i; % Diff:ÂøÂI«ü¼Ð»¼´î¦Ü¹s
    % ¬°¹s®É¡A±N¸ÓÂI±qcontour²¾°£
    % ¨ä¾lÂI­««Ø¬°contour_new
    confirm=0; % confirm=0:«DÂøÂI
    for j=1:size(index,2)
        if diff(j)==0
            confirm=1; % confirm=1:¬°ÂøÂI
        end
    end
    if confirm==0
        c=c+1;
        contour_new(c,:)=EdgePoints(i,:); % ¥h°£³æ¤@ÂIªºcontour_new
    end
end
contour1=contour_new;
figure('Name','Initial contour nodes','NumberTitle','off');
plot3(contour_new(:,1),contour_new(:,2),contour_new(:,3),'r.')
axis equal;
hold off
%% Smoothing
% ®Ú¾ÚScope(½d³ò)¶i¦æ¨ÖÂI¥­·Æ¤Æ
% ¨Ã¨ÏÂøÂI»P¯u½ü¹øÂI©úÅã¹º¤À
b=0;
for i=1:size(contour_new,1)
    temp=[];
    if contour_new(i,1)~=-1
        count=1;
        temp(1,:)=contour_new(i,:);
        for j=1:size(contour_new,1)
            d=norm(temp(1,:)-contour_new(j,:));
            if d<scope
                count=count+1;
                temp(count,:)=contour_new(j,:);
                contour_new(j,:)=-1; % ³Q¦C¤J¨ÖÂI¦W³æ¤§«á©w¬°-1
            end
        end
        b=b+1;
        contour_new1(b,:)=sum(temp)/size(temp,1); % ®y¼Ð¨ú¥­§¡
    end
end

for t=1:10 % °õ¦æ¥­·Æ¤Æ t ¦¸
    contour_all=[contour_new1;contour1];
    b=0;
    for i=1:size(contour_all,1)
        temp=[];
        if contour_all(i,1)~=-1
            count=1;
            temp(1,:)=contour_all(i,:);
            for j=1:size(contour_all,1)
                d=norm(temp(1,:)-contour_all(j,:));
                if d<scope
                    count=count+1;
                    temp(count,:)=contour_all(j,:);
                    contour_all(j,:)=-1;
                end
            end
            b=b+1;
            contour_new2(b,:)=sum(temp)/size(temp,1);%smoothing
        end
        contour_new1=contour_new2; % ¦A°õ¦æsmoothing
    end
end
%% ²Ä¤G¦¸¥h°£³æ¤@ÂI(ÂøÂI)
% §ä¥X¨C¤@ÂI»P¨ä¥L¬Y¤@ÂI¤§³Ìªñ¶ZÂ÷
EdgePoints=contour_new2; %Smoothing ªºµ²ªG
distance=zeros(size(EdgePoints,1),size(EdgePoints,1));
for i=1:size(EdgePoints,1)
    for j=1:size(EdgePoints,1)
        distance(i,j)=norm(EdgePoints(i,:)-EdgePoints(j,:)); %©Ò¦³ÂI¤§¶¡ªº¶ZÂ÷
    end
end

for i=1:size(EdgePoints,1)
    minn=1000;
    for j=1:size(EdgePoints,1)
        if distance(i,j)~=0
            if distance(i,j)<minn
                minn=distance(i,j);
            end
        end
    end
    min_distance(1,i)=minn;
end
%% ®Ú¾Úweight2­pºâ ave_min¶i¦æ¥h°£ÂøÂI¡A
% ½d³ò¤ºµLÂIªÌ(¥Nªí¸ÓÂI¬°³æ¤@ÂI)¥h°£
ave_min=mean(min_distance)*weight2;
%%
count=0;
for i=1:size(min_distance,2)
    if min_distance(1,i)>ave_min
        count=count+1;
        index(count)=i; % Index :¥h°£ÂøÂI«ü¼Ð
    end
end
c=0;
for i=1:size(EdgePoints,1)
    diff=index-i; % diff:ÂøÂI«ü¼Ð»¼´î¦Ü¹s¡A¬°¹s®É¡A±N¸ÓÂI±qcontour²¾°£¡A¨ä¾lÂI­««Ø¬°contour_new
    confirm=0; % confirm=0:«DÂøÂI
    for j=1:size(index,2)
        if diff(j)==0
            confirm=1; % confirm=1:¬°ÂøÂI
        end
    end
    if confirm==0
        c=c+1;
        Contour(c,:)=EdgePoints(i,:);
    end
end
figure('Name','Processed contour nodes','NumberTitle','off');
plot3(Contour(:,1),Contour(:,2),Contour(:,3),'r.')
axis equal;
%% ½ü¹øÂI³s½u²Õ¦¨½ü¹ø
figure('Name','Contour result','NumberTitle','off');
% a¬°½ü¹øªuxyz¤è¦V³ÌÃä¬É¡A
% ªuxyz¤è¦V¶i¦æ³s½u¡F1: x¤è¦V,2: y¤è¦V,3: z¤è¦V¡Cxyz=1¡C
a=find(Contour(:,xyz)==max(Contour(:,xyz))) ;
a=a(1);
start=Contour(a,:); % °_ÂI
candidate=1:1:size(Contour); % «Ø¥ß­Ô¿ï¤Hªí³æ
for i=1:1:size(Contour,1)
    length=1000; % Intial length
    for j=1:size(candidate,2)
        length1=norm(start-Contour(candidate(j),:));
        if length1<length && length1>0
            length=length1;
            elect=candidate(j); % ¨M©w¤U¤@³s½u¦ì¸m
        end
    end
    if length<100 % ³]©w­nÅã¥Ü¤§½uªø»Ö­È
        x_c=[start(1) , Contour(elect,1)];
        y_c=[start(2) , Contour(elect,2)];
        z_c=[start(3) , Contour(elect,3)];
        plot3(x_c,y_c,z_c,'b-','Color',[135/255, 206/255, 235/255],'LineWidth',3);
        hold on
    end
    start=Contour(elect,:); % ©w·s°_ÂI¡A±N·í¿ï¤H±q­Ô¿ï¤H¦W³æ¤¤²¾°£
    year=find(candidate==elect);
    candidate(year)=[];
    
    if i>100
        candidate=cat(2,candidate,a); % ·í¶i¦æ¶W¹L100³s½u«á¡A±N©l¯ª°_ÂIa©ñ¤J­Ô¿ï¤H¦W³æ
    end
    if elect==a && i > 100 % ·í¶i¦æ¶W¹L100³s½u«á¥B©l¯ª·í¿ï¤H¦A¦¸¦¨¬°·í¿ï¤H®É¡Aµ²§ô
        break
    end
end
end
