# Supplementary material for: Automatic Identification of First-Order Veins and Corolla Contours in Three-Dimensional Floral Images
Source: Front Plant Sci. 2020 Sep 16;11:549699. doi: 10.3389/fpls.2020.549699 (PMC7525071; doi:10.3389/fpls.2020.549699)
Supplement: Supplementary Data 1 — MATLAB script for the volumetric image generation and surface image generation, the identification of first-order veins, the identification of corolla contours, and the morphological trait quantification. [file DataSheet_1.zip › 18Petal trait automation_v2.9_Supplementary_Data_1/CTsegmentation.m]

% required .m (and .mexw64) scripts: 
%           plyread.m, 
%           EPseg.m,
%           CTcon.m.


clear;
clc;
close all

ply_filename='PRO_PLY.ply';
[triangle_node, node_xyz] = plyread(ply_filename) ;

% Edge points segmentation
par=0.5; % Default input¡AÃä½t±j«×¹w³]0.5
z_axis=390; % Manually input
% «O¯d¤j©óz_axisªºªáÃ¤µõ¤ù¸`ÂI
% ²¾°£§C©óz_axisªºªá«aµ©¸`ÂI
[EdgePoints] = EPseg(triangle_node, node_xyz, par, z_axis) ;

% Contour connection
weight1=1.9; % ÂoÂø°T°Ñ¼Æ1:
scope=10; % ¹LÂoÂø°T½d³ò
weight2=4; % ÂoÂø°T°Ñ¼Æ2
release=10; % ­«·sÄÀ©ñ°Ñ¼Æ
xyz=1; % ªuxyz¤è¦V¶i¦æ³s½u¡F1: x¤è¦V,2: y¤è¦V,3: z¤è¦V¡C
[Contour] = CTcon(EdgePoints, weight1, scope, weight2, release, xyz) ;
xlswrite('Contour.xlsx',Contour)
