# Supplementary material for: Automatic Identification of First-Order Veins and Corolla Contours in Three-Dimensional Floral Images
Source: Front Plant Sci. 2020 Sep 16;11:549699. doi: 10.3389/fpls.2020.549699 (PMC7525071; doi:10.3389/fpls.2020.549699)
Supplement: Supplementary Data 1 — MATLAB script for the volumetric image generation and surface image generation, the identification of first-order veins, the identification of corolla contours, and the morphological trait quantification. [file DataSheet_1.zip › 18Petal trait automation_v2.9_Supplementary_Data_1/endpoint_selection.m]

function varargout = endpoint_selection(varargin)
% ENDPOINT_SELECTION MATLAB code for endpoint_selection.fig
%      ENDPOINT_SELECTION, by itself, creates a new ENDPOINT_SELECTION or raises the existing
%      singleton*.
%
%      H = ENDPOINT_SELECTION returns the handle to a new ENDPOINT_SELECTION or the handle to
%      the existing singleton*.
%
%      ENDPOINT_SELECTION('CALLBACK',hObject,eventData,handles,...) calls the local
%      function named CALLBACK in ENDPOINT_SELECTION.M with the given input arguments.
%
%      ENDPOINT_SELECTION('Property','Value',...) creates a new ENDPOINT_SELECTION or raises the
%      existing singleton*.  Starting from the left, property value pairs are
%      applied to the GUI before endpoint_selection_OpeningFcn gets called.  An
%      unrecognized property name or invalid value makes property application
%      stop.  All inputs are passed to endpoint_selection_OpeningFcn via varargin.
%
%      *See GUI Options on GUIDE's Tools menu.  Choose "GUI allows only one
%      instance to run (singleton)".
%
% See also: GUIDE, GUIDATA, GUIHANDLES

% Edit the above text to modify the response to help endpoint_selection

% Last Modified by GUIDE v2.5 16-Jul-2018 13:23:01

% Begin initialization code - DO NOT EDIT
gui_Singleton = 1;
gui_State = struct('gui_Name',       mfilename, ...
    'gui_Singleton',  gui_Singleton, ...
    'gui_OpeningFcn', @endpoint_selection_OpeningFcn, ...
    'gui_OutputFcn',  @endpoint_selection_OutputFcn, ...
    'gui_LayoutFcn',  [] , ...
    'gui_Callback',   []);
if nargin && ischar(varargin{1})
    gui_State.gui_Callback = str2func(varargin{1});
end

if nargout
    [varargout{1:nargout}] = gui_mainfcn(gui_State, varargin{:});
else
    gui_mainfcn(gui_State, varargin{:});
end
% End initialization code - DO NOT EDIT


% --- Executes just before endpoint_selection is made visible.
function endpoint_selection_OpeningFcn(hObject, eventdata, handles, varargin)
% This function has no output args, see OutputFcn.
% hObject    handle to figure
% eventdata  reserved - to be defined in a future version of MATLAB
% handles    structure with handles and user data (see GUIDATA)
% varargin   command line arguments to endpoint_selection (see VARARGIN)

handles.cur_value=0;
guidata(hObject, handles);

% Choose default command line output for endpoint_selection
handles.output = hObject;

% Update handles structure
guidata(hObject, handles);

% UIWAIT makes endpoint_selection wait for user response (see UIRESUME)
% uiwait(handles.figure1);


% --- Outputs from this function are returned to the command line.
function varargout = endpoint_selection_OutputFcn(hObject, eventdata, handles)
% varargout  cell array for returning output args (see VARARGOUT);
% hObject    handle to figure
% eventdata  reserved - to be defined in a future version of MATLAB
% handles    structure with handles and user data (see GUIDATA)

% Get default command line output from handles structure
varargout{1} = handles.output;


% --- Executes on button press in Load_venation.
function Load_venation_Callback(hObject, eventdata, handles)
% hObject    handle to Load_venation (see GCBO)
% eventdata  reserved - to be defined in a future version of MATLAB
% handles    structure with handles and user data (see GUIDATA)
[filename, pathname]=uigetfile({'*.xlsx'},'File selector');
fullpathname=strcat(pathname,filename);
data=xlsread(fullpathname);
[inx,iny,inz]=ind2sub([data(1),data(2),data(3)],data(4:1:size(data,1)));
plot3(handles.imag, inx(:,1),iny(:,1),inz(:,1),'b.','MarkerSize', 1);axis equal;
handles.inx=inx;
handles.iny=iny;
handles.inz=inz;
guidata(hObject, handles);

% --- Executes on button press in x_axis.
function x_axis_Callback(hObject, eventdata, handles)
% hObject    handle to x_axis (see GCBO)
% eventdata  reserved - to be defined in a future version of MATLAB
% handles    structure with handles and user data (see GUIDATA)
set(handles.x_axis,'Value',1)
set(handles.y_axis,'Value',0)
% Hint: get(hObject,'Value') returns toggle state of x_axis


% --- Executes on button press in y_axis.
function y_axis_Callback(hObject, eventdata, handles)
% hObject    handle to y_axis (see GCBO)
% eventdata  reserved - to be defined in a future version of MATLAB
% handles    structure with handles and user data (see GUIDATA)
set(handles.y_axis,'Value',1)
set(handles.x_axis,'Value',0)
% Hint: get(hObject,'Value') returns toggle state of y_axis


% --- Executes on button press in greater.
function greater_Callback(hObject, eventdata, handles)
% hObject    handle to greater (see GCBO)
% eventdata  reserved - to be defined in a future version of MATLAB
% handles    structure with handles and user data (see GUIDATA)
set(handles.greater,'Value',1)
set(handles.smaller,'Value',0)
% Hint: get(hObject,'Value') returns toggle state of greater


% --- Executes on button press in smaller.
function smaller_Callback(hObject, eventdata, handles)
% hObject    handle to smaller (see GCBO)
% eventdata  reserved - to be defined in a future version of MATLAB
% handles    structure with handles and user data (see GUIDATA)
set(handles.smaller,'Value',1)
set(handles.greater,'Value',0)
% Hint: get(hObject,'Value') returns toggle state of smaller


function cut_value_Callback(hObject, eventdata, handles)
% hObject    handle to cut_value (see GCBO)
% eventdata  reserved - to be defined in a future version of MATLAB
% handles    structure with handles and user data (see GUIDATA)
cut_value=str2double(get(handles.cut_value,'string'));
x_axis=get( handles.x_axis,'Value');
y_axis=get( handles.y_axis,'Value');
greater=get( handles.greater,'Value');
smaller=get( handles.smaller,'Value');
inx=handles.inx;
iny=handles.iny;
inz=handles.inz;
if x_axis==1
    if greater==1
        devi=find(inx>cut_value);
        inx_ROI=inx(devi(:));
        iny_ROI=iny(devi(:));
        inz_ROI=inz(devi(:));
    elseif smaller==1
        devi=find(inx<cut_value);
        inx_ROI=inx(devi(:));
        iny_ROI=iny(devi(:));
        inz_ROI=inz(devi(:));
    end
elseif y_axis==1
    if greater==1
        devi=find(iny>cut_value);
        inx_ROI=inx(devi(:));
        iny_ROI=iny(devi(:));
        inz_ROI=inz(devi(:));
    elseif smaller==1
        devi=find(iny<cut_value);
        inx_ROI=inx(devi(:));
        iny_ROI=iny(devi(:));
        inz_ROI=inz(devi(:));
    end
end
plot3(handles.imag, inx_ROI(:,1),iny_ROI(:,1),inz_ROI(:,1),'b.', 'MarkerSize', 1);axis equal
% Hints: get(hObject,'String') returns contents of cut_value as text
%        str2double(get(hObject,'String')) returns contents of cut_value as a double


% --- Executes during object creation, after setting all properties.
function cut_value_CreateFcn(hObject, eventdata, handles)
% hObject    handle to cut_value (see GCBO)
% eventdata  reserved - to be defined in a future version of MATLAB
% handles    empty - handles not created until after all CreateFcns called

% Hint: edit controls usually have a white background on Windows.
%       See ISPC and COMPUTER.
if ispc && isequal(get(hObject,'BackgroundColor'), get(0,'defaultUicontrolBackgroundColor'))
    set(hObject,'BackgroundColor','white');
end


% --- Executes on button press in Clear_table.
function Clear_table_Callback(hObject, eventdata, handles)
% hObject    handle to Clear_table (see GCBO)
% eventdata  reserved - to be defined in a future version of MATLAB
% handles    structure with handles and user data (see GUIDATA)
space=[];
set(handles.position_table,'data',space)


% --- Executes on button press in Save_table.
function Save_table_Callback(hObject, eventdata, handles)
% hObject    handle to Save_table (see GCBO)
% eventdata  reserved - to be defined in a future version of MATLAB
% handles    structure with handles and user data (see GUIDATA)
pos=handles.pos;
fileID=fopen('points_position.txt','w');
fprintf(fileID,'%6s %12s %12s\r\n','x','y','z');
fprintf(fileID','%6.0f %12.0f %12.0f\r\n',pos');
fclose(fileID);

% --- Executes on button press in Update.
function Update_Callback(hObject, eventdata, handles)
% hObject    handle to Update (see GCBO)
% eventdata  reserved - to be defined in a future version of MATLAB
% handles    structure with handles and user data (see GUIDATA)
% data=cursor_info.Position
v = evalin('base','cursor_info');
 % the variable's data is now stored in v.
 data=v(:).Position
pos=zeros(size(v,2),3);
 for i=1:size(v,2)
   pos(i,:)=v(size(v,2)-i+1).Position;
 end
set(handles.position_table,'data',pos)
handles.pos=pos;
guidata(hObject, handles);

function x_value_Callback(hObject, eventdata, handles)
% hObject    handle to x_value (see GCBO)
% eventdata  reserved - to be defined in a future version of MATLAB
% handles    structure with handles and user data (see GUIDATA)

% Hints: get(hObject,'String') returns contents of x_value as text
%        str2double(get(hObject,'String')) returns contents of x_value as a double


% --- Executes during object creation, after setting all properties.
function x_value_CreateFcn(hObject, eventdata, handles)
% hObject    handle to x_value (see GCBO)
% eventdata  reserved - to be defined in a future version of MATLAB
% handles    empty - handles not created until after all CreateFcns called

% Hint: edit controls usually have a white background on Windows.
%       See ISPC and COMPUTER.
if ispc && isequal(get(hObject,'BackgroundColor'), get(0,'defaultUicontrolBackgroundColor'))
    set(hObject,'BackgroundColor','white');
end


function y_value_Callback(hObject, eventdata, handles)
% hObject    handle to y_value (see GCBO)
% eventdata  reserved - to be defined in a future version of MATLAB
% handles    structure with handles and user data (see GUIDATA)

% Hints: get(hObject,'String') returns contents of y_value as text
%        str2double(get(hObject,'String')) returns contents of y_value as a double


% --- Executes during object creation, after setting all properties.
function y_value_CreateFcn(hObject, eventdata, handles)
% hObject    handle to y_value (see GCBO)
% eventdata  reserved - to be defined in a future version of MATLAB
% handles    empty - handles not created until after all CreateFcns called

% Hint: edit controls usually have a white background on Windows.
%       See ISPC and COMPUTER.
if ispc && isequal(get(hObject,'BackgroundColor'), get(0,'defaultUicontrolBackgroundColor'))
    set(hObject,'BackgroundColor','white');
end


function z_value_Callback(hObject, eventdata, handles)
% hObject    handle to z_value (see GCBO)
% eventdata  reserved - to be defined in a future version of MATLAB
% handles    structure with handles and user data (see GUIDATA)

% Hints: get(hObject,'String') returns contents of z_value as text
%        str2double(get(hObject,'String')) returns contents of z_value as a double


% --- Executes during object creation, after setting all properties.
function z_value_CreateFcn(hObject, eventdata, handles)
% hObject    handle to z_value (see GCBO)
% eventdata  reserved - to be defined in a future version of MATLAB
% handles    empty - handles not created until after all CreateFcns called

% Hint: edit controls usually have a white background on Windows.
%       See ISPC and COMPUTER.
if ispc && isequal(get(hObject,'BackgroundColor'), get(0,'defaultUicontrolBackgroundColor'))
    set(hObject,'BackgroundColor','white');
end
