# Supplementary material for: Automatic Identification of First-Order Veins and Corolla Contours in Three-Dimensional Floral Images
Source: Front Plant Sci. 2020 Sep 16;11:549699. doi: 10.3389/fpls.2020.549699 (PMC7525071; doi:10.3389/fpls.2020.549699)
Supplement: Supplementary Data 1 — MATLAB script for the volumetric image generation and surface image generation, the identification of first-order veins, the identification of corolla contours, and the morphological trait quantification. [file DataSheet_1.zip › 18Petal trait automation_v2.9_Supplementary_Data_1/EPseg.m]

function [EdgePoints] = EPseg(triangle_node, node_xyz, par, z_axis)
figure('Name','Triangular mesh','NumberTitle','off');
trisurf(triangle_node', node_xyz(1,:), node_xyz(2,:), node_xyz(3,:) ); % Node_xyz¬O¤T¨¤ºô®æªº¸`ÂI
axis equal;
x=node_xyz(1,:);
y=node_xyz(2,:);
z=node_xyz(3,:);
figure('Name','Mesh nodes','NumberTitle','off');
plot3(x,y,z,'b.'); % ©Ò¦³¸`ÂI¦ì¸m
axis equal;
%% ­pºâ¨C¤@­Ó¤T¨¤ºô®æªº³æ¦ìªk¦V¶q
unit_normal_vector={};
for i=1:size(triangle_node,2)
    normal_vector=cross([
        x(triangle_node(2,i))-x(triangle_node(1,i)),...
        y(triangle_node(2,i))-y(triangle_node(1,i)),...
        z(triangle_node(2,i))-z(triangle_node(1,i))],...
        [x(triangle_node(3,i))-x(triangle_node(1,i)),...
        y(triangle_node(3,i))-y(triangle_node(1,i)),...
        z(triangle_node(3,i))-z(triangle_node(1,i))]);
    long=norm(normal_vector);
    if long==0
        long=1; % ¨Ï¤À¥À¤£¬°¹s
    end
    unit_normal_vector{i,1}=normal_vector/long;
end
unit_normal_vector=(cell2mat(unit_normal_vector))';
%% ­pºâ¸`ÂIÃä½t±j«× 
% §ä¥X»P¹ï¶HÂI a ©P³ò¬Û³sªº¨ä¥L¸`ÂI
% ¨Ã¥H¸`ÂI a ©P³òªº¤T¨¤ºô®æªk¦V¶qÁ`©M
% ­pºâ¹ï¶HÂI a ªºÃä½t±j«×
for i=1:size(node_xyz,2)
    [px,py]=find(triangle_node==i);
    vetex_of_mesh=zeros(3,size(px,1));
    for j=1:size(py,1)
        vetex_of_mesh(:,j)=triangle_node(:,py(j));
    end
    vetex_of_mesh=reshape(vetex_of_mesh,1,size(vetex_of_mesh,1)*size(vetex_of_mesh,2));
    
    %¥h°£¸`ÂI¸s a ªº­«½ÆÂI
    for k=1:size(vetex_of_mesh,1)*size(vetex_of_mesh,2)-1
        for m=k+1:size(vetex_of_mesh,1)*size(vetex_of_mesh,2)
            if(vetex_of_mesh(k)==vetex_of_mesh(m))
                vetex_of_mesh(m)=0;
            end
        end
    end
    
    %±N¹ï¶HÂIÂk¹s¡A³Ñ¾l a ©Ò¦³¬Û³sµ²ÂI
    for k=1:size(vetex_of_mesh,1)*size(vetex_of_mesh,2)
        if(vetex_of_mesh(k)==i)
            vetex_of_mesh(k)=0;
        end
    end
    
    %¥H¬Û³sµ²ÂI a ¦A§ä¥X¥H¬Û³sµ²ÂI a ¬°¸`ÂIªººô®æ
    all_mesh={};
    for n=1:size(vetex_of_mesh,2)
        if (vetex_of_mesh(n)~=0)
            [px1,py1]=find(triangle_node==vetex_of_mesh(n));
            all_mesh{n,1}=py1;
        end
    end
    all_mesh=cell2mat(all_mesh);
    
    %¥h°£­«½Æºô®æ
    for k=1:size(all_mesh,1)*size(all_mesh,2)-1
        for m=k+1:size(all_mesh,1)*size(all_mesh,2)
            if(all_mesh(k)==all_mesh(m))
                all_mesh(m)=0;
            end
        end
    end
    all_mesh1=[];
    unzero=0;
    for k=1:size(all_mesh,1)
        if (all_mesh(k)~=0)
            unzero=unzero+1;
            all_mesh1(unzero,1)=all_mesh(k);
        end
    end
    
    %±N¥H¬Û³sµ²ÂI a ¬°¸`ÂIªº«D­«½Æºô®æªk¦V¶q¬Û¥[¨Ãnormalize
    normal_vector_sum=zeros(3,1);
    for j=1:size(all_mesh1,1)
        normal_vector_sum=normal_vector_sum+unit_normal_vector(:,all_mesh1(j));
    end
    normal_vector_sum_long(1,i)=norm(normal_vector_sum)/size(all_mesh1,1);%©Ò¦³¦V¶q¬Û¥[¨únorm/ªk¦V¶q¼Æ
end

j=0;
for i=1:size(normal_vector_sum_long,2)
     if z(i)> z_axis % ºô®æªk¦V¶q>z_axis«O¯d²Î­p¡A¨ä¥L§C©óz_axis¸`ÂI¬Ò²¾°£
        if normal_vector_sum_long(i)<par   % Calculate the contour points with a threshold, 'par'.
            j=j+1;
            xs1(j,1)=double(x(i));
            ys1(j,1)=double(y(i));
            zs1(j,1)=double(z(i));
        end
     end
end
figure('Name','Contour detection','NumberTitle','off');
plot3(x,y,z,'b.')
hold on
plot3(xs1,ys1,zs1,'r*')
axis equal;
contour=[xs1,ys1,zs1];
EdgePoints = contour ;
end
