# Supplementary material for: Automatic Identification of First-Order Veins and Corolla Contours in Three-Dimensional Floral Images
Source: Front Plant Sci. 2020 Sep 16;11:549699. doi: 10.3389/fpls.2020.549699 (PMC7525071; doi:10.3389/fpls.2020.549699)
Supplement: Supplementary Data 1 — MATLAB script for the volumetric image generation and surface image generation, the identification of first-order veins, the identification of corolla contours, and the morphological trait quantification. [file DataSheet_1.zip › 18Petal trait automation_v2.9_Supplementary_Data_1/FillEulerLUT.m]

function LUT = FillEulerLUT

LUT(1)  =  1;
LUT(3)  = -1;
LUT(5)  = -1;
LUT(7)  =  1;
LUT(9)  = -3;
LUT(11) = -1;
LUT(13) = -1;
LUT(15) =  1;
LUT(17) = -1;
LUT(19) =  1;
LUT(21) =  1;
LUT(23) = -1;
LUT(25) =  3;
LUT(27) =  1;
LUT(29) =  1;
LUT(31) = -1;
LUT(33) = -3;
LUT(35) = -1;
LUT(37) =  3;
LUT(39) =  1;
LUT(41) =  1;
LUT(43) = -1;
LUT(45) =  3;
LUT(47) =  1;
LUT(49) = -1;
LUT(51) =  1;

LUT(53) =  1;
LUT(55) = -1;
LUT(57) =  3;
LUT(59) =  1;
LUT(61) =  1;
LUT(63) = -1;
LUT(65) = -3;
LUT(67) =  3;
LUT(69) = -1;
LUT(71) =  1;
LUT(73) =  1;
LUT(75) =  3;
LUT(77) = -1;
LUT(79) =  1;
LUT(81) = -1;
LUT(83) =  1;
LUT(85) =  1;
LUT(87) = -1;
LUT(89) =  3;
LUT(91) =  1;
LUT(93) =  1;
LUT(95) = -1;
LUT(97) =  1;
LUT(99) =  3;
LUT(101) =  3;
LUT(103) =  1;

LUT(105) =  5;
LUT(107) =  3;
LUT(109) =  3;
LUT(111) =  1;
LUT(113) = -1;
LUT(115) =  1;
LUT(117) =  1;
LUT(119) = -1;
LUT(121) =  3;
LUT(123) =  1;
LUT(125) =  1;
LUT(127) = -1;
LUT(129) = -7;
LUT(131) = -1;
LUT(133) = -1;
LUT(135) =  1;
LUT(137) = -3;
LUT(139) = -1;
LUT(141) = -1;
LUT(143) =  1;
LUT(145) = -1;
LUT(147) =  1;
LUT(149) =  1;
LUT(151) = -1;
LUT(153) =  3;
LUT(155) =  1;

LUT(157) =  1;
LUT(159) = -1;
LUT(161) = -3;
LUT(163) = -1;
LUT(165) =  3;
LUT(167) =  1;
LUT(169) =  1;
LUT(171) = -1;
LUT(173) =  3;
LUT(175) =  1;
LUT(177) = -1;
LUT(179) =  1;
LUT(181) =  1;
LUT(183) = -1;
LUT(185) =  3;
LUT(187) =  1;
LUT(189) =  1;
LUT(191) = -1;
LUT(193) = -3;
LUT(195) =  3;
LUT(197) = -1;
LUT(199) =  1;
LUT(201) =  1;
LUT(203) =  3;
LUT(205) = -1;
LUT(207) =  1;

LUT(209) = -1;
LUT(211) =  1;
LUT(213) =  1;
LUT(215) = -1;
LUT(217) =  3;
LUT(219) =  1;
LUT(221) =  1;
LUT(223) = -1;
LUT(225) =  1;
LUT(227) =  3;
LUT(229) =  3;
LUT(231) =  1;
LUT(233) =  5;
LUT(235) =  3;
LUT(237) =  3;
LUT(239) =  1;
LUT(241) = -1;
LUT(243) =  1;
LUT(245) =  1;
LUT(247) = -1;
LUT(249) =  3;
LUT(251) =  1;
LUT(253) =  1;
LUT(255) = -1;
