# Supplementary material for: Automatic Identification of First-Order Veins and Corolla Contours in Three-Dimensional Floral Images
Source: Front Plant Sci. 2020 Sep 16;11:549699. doi: 10.3389/fpls.2020.549699 (PMC7525071; doi:10.3389/fpls.2020.549699)
Supplement: Supplementary Data 1 — MATLAB script for the volumetric image generation and surface image generation, the identification of first-order veins, the identification of corolla contours, and the morphological trait quantification. [file DataSheet_1.zip › 18Petal trait automation_v2.9_Supplementary_Data_1/flower_traits.m]

function [] = flower_traits(data, m, type, a2, a3)
contour_result=xlsread('Contour.xlsx');
%% All result
figure('Name','3D floral traits','NumberTitle','off');
trigger1=0;
trigger2=0;
xyz=1;
% Contour ³s½u¦³¨âºØ¤è¦¡¡Ftype1¬°¥D¡Atype2³Æ¥Î¡C
if type==1
    a=find(contour_result(:,xyz)==max(contour_result(:,xyz))); % a½ü¹ø³Ì¤jÃä¬É
elseif type==2
    a=find(contour_result(:,xyz)==min(contour_result(:,xyz))); % a½ü¹ø³Ì¤pÃä¬É
end
a=a(1);
start=contour_result(a,:);
candidate=1:1:size(contour_result);
for i=1:1:size(contour_result,1)
    if trigger2~=1
        length=1000; % Intial length
        for j=1:size(candidate,2)
            length1=norm(start-contour_result(candidate(j),:));
            if length1<length && length1>0
                length=length1;
                elect=candidate(j);
            end
        end
        if length<100 % ³]©w­nÅã¥Ü¤§½uªø»Ö­È
            x_c=[start(1) , contour_result(elect,1)];
            y_c=[start(2) , contour_result(elect,2)];
            z_c=[start(3) , contour_result(elect,3)];
            plot3(x_c,y_c,z_c,'-','Color',[135/255 206/255 235/255]','LineWidth',4);
            hold on
        end
        start=contour_result(elect,:);
        year=find(candidate==elect);
        candidate(year)=[];
        if i>100 && trigger1==0
            candidate=cat(2,candidate,a);
            trigger1=1;
        end
        if elect==a && i > 100
            trigger2=1;
        end
    end
end
axis equal
m=rot90(m,1); % ±ÛÂà90«×¡A²Õ¦Xµ²ªG
[a ,b, c]=size(m);
%% §Î¦¨ªáÃ¤ªí­±
Vol=m;
plane=isosurface(permute(Vol,[2, 1, 3]), 0.5);
p1 = patch(plane,'FaceColor',[1,0.6,0.78],'facealpha',0.15,...
    'EdgeColor','none');hold on
isonormals(permute(Vol,[2, 1, 3]),p1)
colormap copper
vol=uint8(zeros(a,b,c));
for i=1:1:size(a2,1)
    vol(a2(i,1), a2(i,2), a2(i,3))=1;
end
for i=1:1:size(a3,1)
    vol(a3(i,1), a3(i,2), a3(i,3))=1;
end
vol=rot90(vol,1); % ±ÛÂà90«×¡A²Õ¦Xµ²ªG
[a, b, c]=size(vol);
ob=find(vol==1);
[inx,iny,inz]=ind2sub([a, b, c],ob);
match_x=size(vol,1)-size(Vol,1);
inx=inx-match_x; % ¤@¯ÅºûºÞ§ô®y¼Ð®Õ¥¿
plot3(inx(:,1),iny(:,1),inz(:,1),'.','MarkerSize',6,'Color',[224/255,163/255,46/255]);
set(gcf, 'PaperPosition' ,[10,10,10,10])
set (gca,'position',[0,0,1,1] );
axis equal
axis off
hold off
%% Veins
figure('Name','First-order veins','NumberTitle','off');
plot3(inx(:,1),iny(:,1),inz(:,1),'.','MarkerSize',6,'Color',[224/255,163/255,46/255]);
xlswrite('Veins.xlsx',[inx,iny,inz])
set(gcf, 'PaperPosition' ,[10,10,10,10])
set (gca,'position',[0,0,1,1] );
axis equal
axis off
%% Contour
figure('Name','Corolla contour','NumberTitle','off');
trigger1=0;
trigger2=0;
xyz=1;
% Contour ³s½u¦³¨âºØ¤è¦¡¡Ftype1¬°¥D¡Atype2³Æ¥Î¡C
if type==1
    a=find(contour_result(:,xyz)==max(contour_result(:,xyz))); % a½ü¹ø³Ì¤jÃä¬É
elseif type==2
    a=find(contour_result(:,xyz)==min(contour_result(:,xyz))); % a½ü¹ø³Ì¤pÃä¬É
end
a=a(1);
start=contour_result(a,:);
candidate=1:1:size(contour_result);
for i=1:1:size(contour_result,1)
    if trigger2~=1
        length=1000; % Intial length
        for j=1:size(candidate,2)
            length1=norm(start-contour_result(candidate(j),:));
            if length1<length && length1>0
                length=length1;
                elect=candidate(j);
            end
        end
        if length<100 % ³]©w­nÅã¥Ü¤§½u»Ö­È
            x_c=[start(1) , contour_result(elect,1)];
            y_c=[start(2) , contour_result(elect,2)];
            z_c=[start(3) , contour_result(elect,3)];
            plot3(x_c,y_c,z_c,'-','Color',[135/255 206/255 235/255]','LineWidth',4);
            hold on
        end
        start=contour_result(elect,:);
        year=find(candidate==elect);
        candidate(year)=[];
        if i>100 && trigger1==0
            candidate=cat(2,candidate,a);
            trigger1=1;
        end
        if elect==a && i > 100
            trigger2=1;
        end
    end
end
set(gcf, 'PaperPosition' ,[10,10,10,10])
set (gca,'position',[0,0,1,1] );
axis equal
axis off
%% Venation
[inx,iny,inz]=ind2sub([data(1),data(2),data(3)],data(4:1:size(data,1)));
figure('Name','Venation','NumberTitle','off');
plot3(inx(:,1),iny(:,1),inz(:,1),'.','Color',[51 102 255]/255, 'MarkerSize', 1);
set(gcf, 'PaperPosition' ,[10,10,10,10])
set (gca,'position',[0,0,1,1] );
axis equal;
axis off
end
