# Supplementary material for: Automatic Identification of First-Order Veins and Corolla Contours in Three-Dimensional Floral Images
Source: Front Plant Sci. 2020 Sep 16;11:549699. doi: 10.3389/fpls.2020.549699 (PMC7525071; doi:10.3389/fpls.2020.549699)
Supplement: Supplementary Data 1 — MATLAB script for the volumetric image generation and surface image generation, the identification of first-order veins, the identification of corolla contours, and the morphological trait quantification. [file DataSheet_1.zip › 18Petal trait automation_v2.9_Supplementary_Data_1/imgaussian.m]

function I=imgaussian(I,sigma,siz)
% IMGAUSSIAN filters an 1D, 2D color/greyscale or 3D image with an 
% Gaussian filter. This function uses for filtering IMFILTER or if 
% compiled the fast  mex code imgaussian.c . Instead of using a 
% multidimensional gaussian kernel, it uses the fact that a Gaussian 
% filter can be separated in 1D gaussian kernels.
%
% J=IMGAUSSIAN(I,SIGMA,SIZE)
%
% inputs,
%   I: The 1D, 2D greyscale/color, or 3D input image with 
%           data type Single or Double
%   SIGMA: The sigma used for the Gaussian kernel
%   SIZE: Kernel size (single value) (default: sigma*6)
% 
% outputs,
%   J: The gaussian filtered image
%
% note, compile the code with: mex imgaussian.c -v
%
% example,
%   I = im2double(imread('peppers.png'));
%   figure, imshow(imgaussian(I,10));
% 
% Function is written by D.Kroon University of Twente (September 2009)

if(~exist('siz','var')), siz=sigma*6; end

if(sigma>0)
    % Make 1D Gaussian kernel
    x=-ceil(siz/2):ceil(siz/2);
    H = exp(-(x.^2/(2*sigma^2)));
    H = H/sum(H(:));

    % Filter each dimension with the 1D Gaussian kernels\
    if(ndims(I)==1)
        I=imfilter(I,H, 'same' ,'replicate');
    elseif(ndims(I)==2)
        Hx=reshape(H,[length(H) 1]);
        Hy=reshape(H,[1 length(H)]);
        I=imfilter(imfilter(I,Hx, 'same' ,'replicate'),Hy, 'same' ,'replicate');
    elseif(ndims(I)==3)
        if(size(I,3)<4) % Detect if 3D or color image
            Hx=reshape(H,[length(H) 1]);
            Hy=reshape(H,[1 length(H)]);
            for k=1:size(I,3)
                I(:,:,k)=imfilter(imfilter(I(:,:,k),Hx, 'same' ,'replicate'),Hy, 'same' ,'replicate');
            end
        else
            Hx=reshape(H,[length(H) 1 1]);
            Hy=reshape(H,[1 length(H) 1]);
            Hz=reshape(H,[1 1 length(H)]);
            I=imfilter(imfilter(imfilter(I,Hx, 'same' ,'replicate'),Hy, 'same' ,'replicate'),Hz, 'same' ,'replicate');
        end
    else
        error('imgaussian:input','unsupported input dimension');
    end
end
