# Supplementary material for: Automatic Identification of First-Order Veins and Corolla Contours in Three-Dimensional Floral Images
Source: Front Plant Sci. 2020 Sep 16;11:549699. doi: 10.3389/fpls.2020.549699 (PMC7525071; doi:10.3389/fpls.2020.549699)
Supplement: Supplementary Data 1 — MATLAB script for the volumetric image generation and surface image generation, the identification of first-order veins, the identification of corolla contours, and the morphological trait quantification. [file DataSheet_1.zip › 18Petal trait automation_v2.9_Supplementary_Data_1/pk_get_nh.m]

function nhood = pk_get_nh(img,i)

width = size(img,1);
height = size(img,2);
depth = size(img,3);

[x,y,z]=ind2sub([width height depth],i);

nhood = false(length(i),27);

for xx=1:3
    for yy=1:3
        for zz=1:3
            w=sub2ind([3 3 3],xx,yy,zz);
            idx = sub2ind([width height depth],x+xx-2,y+yy-2,z+zz-2);
            nhood(:,w)=img(idx);
        end;
    end;
end;
