# Supplementary material for: Automatic Identification of First-Order Veins and Corolla Contours in Three-Dimensional Floral Images
Source: Front Plant Sci. 2020 Sep 16;11:549699. doi: 10.3389/fpls.2020.549699 (PMC7525071; doi:10.3389/fpls.2020.549699)
Supplement: Supplementary Data 1 — MATLAB script for the volumetric image generation and surface image generation, the identification of first-order veins, the identification of corolla contours, and the morphological trait quantification. [file DataSheet_1.zip › 18Petal trait automation_v2.9_Supplementary_Data_1/plyread.m]

function [triangle_node, node_xyz] = plyread(ply_filename)
%% PLY_TO_TRI_SURFACE converts data from a PLY file to TRI_SURFACE data.
%
%  Discussion:
%
%    This routine reads a PLY file, searches for the data that defines
%    a polygonal surface, reduces polygons to triangles, and returns
%    a pair of arrays that define a TRI_SURFACE, that is a triangular
%    mesh of a surface in 3D.
%
%  Example:
%
%     [ node_xyz, triangle_node ] = ply_to_tri_surface ( 'cow.ply' );
%
%     trisurf ( triangle_node', node_xyz(1,:), node_xyz(2,:), node_xyz(3,:) );
%
%     colormap ( gray );
%     axis equal;
%
%  Discussion:
%
%    The original version of this program had a mistake that meant it
%    did not properly triangulate files whose faces were not already triangular.
%    This has been corrected (JVB, 25 February 2007).
%
%  Modified:
%
%    01 March 2007
%
%  Author:
%
%    Pascal Getreuer 2004
%    Modifications by John Burkardt
%
%  Parameters:
%
%    Input, string PLY_FILENAME, the name of the PLY file to be read.
%
%    Output, real NODE_XYZ(3,NODE_NUM), the coordinates of the nodes.
%
%    Output, integer TRIANGLE_NODE(3,TRIANGLE_NUM), the indices of nodes
%    that make up the triangles.
%
%  Local Parameters:
%
%    COMMENTS, any comments from the file.
%
%    ELEMENTCOUNT, the number of each type of element in file.
%
%    ELEMENTS, the element data.
%
%    LISTFLAG is 1 if there is a list type.
%
%    PROPERTYTYPES, the element property types.
%
%    SAMEFLAT is 1 if all types are the same.
%
%    SIZEOF, size in bytes of each type.
%

%
%  Open the input file in "read text" mode.
%
[ fid, Msg ] = fopen ( ply_filename, 'rt' );

if ( fid == -1 )
    error ( Msg );
end

Buf = fscanf ( fid, '%s', 1 );

if ( ~strcmp ( Buf, 'ply' ) )
    fclose ( fid );
    error('Not a PLY file.');
end
%
%  Read the header.
%
Position = ftell(fid);
Format = '';
NumComments = 0;
Comments = {};
NumElements = 0;
NumProperties = 0;
Elements = [];
ElementCount = [];
PropertyTypes = [];
ElementNames = {};  % list of element names in the order they are stored in the file
PropertyNames = [];  % structure of lists of property names

while ( 1 )
    %
    %  Read a line from the file.
    %
    Buf = fgetl ( fid );
    BufRem = Buf;
    Token = {};
    Count = 0;
    %
    %  Split the line into tokens.
    %
    while ( ~isempty(BufRem) )
        
        [ tmp, BufRem ] = strtok(BufRem);
        %
        %  Count the tokens.
        %
        if ( ~isempty ( tmp ) )
            Count = Count + 1;
            Token{Count} = tmp;
        end
        
    end
    %
    %  Parse the line.
    %
    if ( Count )
        
        switch lower ( Token{1} )
            %
            %  Read the data format.
            %
            case 'format'
                
                if ( 2 <= Count )
                    
                    Format = lower ( Token{2} );
                    
                    if ( Count == 3 & ~strcmp ( Token{3}, '1.0' ) )
                        fclose ( fid );
                        error('Only PLY format version 1.0 supported.');
                    end
                end
                %
                %  Read a comment.
                %
            case 'comment'
                
                NumComments = NumComments + 1;
                Comments{NumComments} = '';
                for i = 2 : Count
                    Comments{NumComments} = [Comments{NumComments},Token{i},' '];
                end
                %
                %  Read an element name.
                %
            case 'element'
                
                if ( 3 <= Count )
                    
                    if ( isfield(Elements,Token{2}) )
                        fclose ( fid );
                        error(['Duplicate element name, ''',Token{2},'''.']);
                    end
                    
                    NumElements = NumElements + 1;
                    NumProperties = 0;
                    Elements = setfield(Elements,Token{2},[]);
                    PropertyTypes = setfield(PropertyTypes,Token{2},[]);
                    ElementNames{NumElements} = Token{2};
                    PropertyNames = setfield(PropertyNames,Token{2},{});
                    CurElement = Token{2};
                    ElementCount(NumElements) = str2double(Token{3});
                    
                    if ( isnan(ElementCount(NumElements)) )
                        fclose ( fid );
                        error(['Bad element definition: ',Buf]);
                    end
                    
                else
                    
                    error(['Bad element definition: ',Buf]);
                    
                end
                %
                %  Read an element property.
                %
            case 'property'
                
                if ( ~isempty(CurElement) & Count >= 3 )
                    
                    NumProperties = NumProperties + 1;
                    eval(['tmp=isfield(Elements.',CurElement,',Token{Count});'],...
                        'fclose(fid);error([''Error reading property: '',Buf])');
                    
                    if ( tmp )
                        error(['Duplicate property name, ''',CurElement,'.',Token{2},'''.']);
                    end
                    %
                    %  Add property subfield to Elements.
                    %
                    eval(['Elements.',CurElement,'.',Token{Count},'=[];'], ...
                        'fclose(fid);error([''Error reading property: '',Buf])');
                    %
                    %  Add property subfield to PropertyTypes and save type.
                    %
                    eval(['PropertyTypes.',CurElement,'.',Token{Count},'={Token{2:Count-1}};'], ...
                        'fclose(fid);error([''Error reading property: '',Buf])');
                    %
                    %  Record property name order.
                    %
                    eval(['PropertyNames.',CurElement,'{NumProperties}=Token{Count};'], ...
                        'fclose(fid);error([''Error reading property: '',Buf])');
                    
                else
                    
                    fclose ( fid );
                    
                    if ( isempty(CurElement) )
                        error(['Property definition without element definition: ',Buf]);
                    else
                        error(['Bad property definition: ',Buf]);
                    end
                    
                end
                %
                %  End of header.
                %
            case 'end_header'
                break;
                
        end
    end
end
%
%  Set reading for specified data format.
%
if ( isempty ( Format ) )
    warning('Data format unspecified, assuming ASCII.');
    Format = 'ascii';
end

switch Format
    
    case 'ascii'
        Format = 0;
    case 'binary_little_endian'
        Format = 1;
    case 'binary_big_endian'
        Format = 2;
    otherwise
        fclose ( fid );
        error(['Data format ''',Format,''' not supported.']);
        
end
%
%  Read the rest of the file as ASCII data...
%
if ( ~Format )
    Buf = fscanf ( fid, '%f' );
    BufOff = 1;
else
    %
    %  ...or, close the file, and reopen in "read binary" mode.
    %
    fclose ( fid );
    %
    %  Reopen the binary file as LITTLE_ENDIAN or BIG_ENDIAN.
    %
    if ( Format == 1 )
        fid = fopen ( Path, 'r', 'ieee-le.l64' );
    else
        fid = fopen ( Path, 'r', 'ieee-be.l64' );
    end
    %
    %  Find the end of the header again.
    %  Using ftell on the old handle doesn't give the correct position.
    %
    BufSize = 8192;
    Buf = [ blanks(10), char(fread(fid,BufSize,'uchar')') ];
    i = [];
    tmp = -11;
    
    while ( isempty(i) )
        %
        %  Look for end_header + CR/LF
        %
        i = findstr(Buf,['end_header',13,10]);
        %
        %  Look for end_header + LF
        %
        i = [i,findstr(Buf,['end_header',10])];
        
        if ( isempty(i) )
            tmp = tmp + BufSize;
            Buf = [Buf(BufSize+1:BufSize+10),char(fread(fid,BufSize,'uchar')')];
        end
        
    end
    %
    %  Seek to just after the line feed
    %
    fseek ( fid, i + tmp + 11 + (Buf(i + 10) == 13), -1 );
    
end
%
%  Read element data.
%
%  PLY and MATLAB data types (for fread)
%
PlyTypeNames = {'char','uchar','short','ushort','int','uint','float','double', ...
    'char8','uchar8','short16','ushort16','int32','uint32','float32','double64'};

MatlabTypeNames = {'schar','uchar','int16','uint16','int32','uint32','single','double'};

SizeOf = [1,1,2,2,4,4,4,8];

for i = 1 : NumElements
    %
    %  get current element property information
    %
    eval(['CurPropertyNames=PropertyNames.',ElementNames{i},';']);
    eval(['CurPropertyTypes=PropertyTypes.',ElementNames{i},';']);
    NumProperties = size(CurPropertyNames,2);
    %
    %  Read ASCII data.
    %
    if ( ~Format )
        
        for j = 1 : NumProperties
            
            Token = getfield(CurPropertyTypes,CurPropertyNames{j});
            
            if ( strcmpi(Token{1},'list') )
                Type(j) = 1;
            else
                Type(j) = 0;
            end
            
        end
        %
        %  Parse the buffer.
        %
        if ( ~any(Type) )
            %
            %  No list types
            %
            Data = reshape ( ...
                Buf(BufOff:BufOff+ElementCount(i)*NumProperties-1), ...
                NumProperties, ElementCount(i) )';
            
            BufOff = BufOff + ElementCount(i) * NumProperties;
            
        else
            
            ListData = cell(NumProperties,1);
            
            for k = 1 : NumProperties
                ListData{k} = cell(ElementCount(i),1);
            end
            %
            %  list type
            %
            for j = 1 : ElementCount(i)
                for k = 1 : NumProperties
                    
                    if ( ~Type(k) )
                        Data(j,k) = Buf(BufOff);
                        BufOff = BufOff + 1;
                    else
                        tmp = Buf(BufOff);
                        ListData{k}{j} = Buf(BufOff+(1:tmp))';
                        BufOff = BufOff + tmp + 1;
                    end
                    
                end
            end
            
        end
        %
        %  Read binary data.
        %
    else
        %
        %  Translate PLY data type names to MATLAB data type names
        %
        ListFlag = 0;
        SameFlag = 1;
        
        for j = 1 : NumProperties
            
            Token = getfield(CurPropertyTypes,CurPropertyNames{j});
            %
            %  Non-list type.
            %
            if ( ~strcmp(Token{1},'list' ) )
                
                tmp = rem(strmatch(Token{1},PlyTypeNames,'exact')-1,8)+1;
                
                if ( ~isempty(tmp) )
                    
                    TypeSize(j) = SizeOf(tmp);
                    Type{j} = MatlabTypeNames{tmp};
                    TypeSize2(j) = 0;
                    Type2{j} = '';
                    
                    SameFlag = SameFlag & strcmp(Type{1},Type{j});
                    
                else
                    
                    fclose(fid);
                    error(['Unknown property data type, ''',Token{1},''', in ', ...
                        ElementNames{i},'.',CurPropertyNames{j},'.']);
                    
                end
                %
                %  List type.
                %
            else
                
                if ( length(Token) == 3 )
                    
                    ListFlag = 1;
                    SameFlag = 0;
                    tmp = rem(strmatch(Token{2},PlyTypeNames,'exact')-1,8)+1;
                    tmp2 = rem(strmatch(Token{3},PlyTypeNames,'exact')-1,8)+1;
                    
                    if ( ~isempty(tmp) & ~isempty(tmp2) )
                        TypeSize(j) = SizeOf(tmp);
                        Type{j} = MatlabTypeNames{tmp};
                        TypeSize2(j) = SizeOf(tmp2);
                        Type2{j} = MatlabTypeNames{tmp2};
                    else
                        fclose(fid);
                        error(['Unknown property data type, ''list ',Token{2},' ',Token{3},''', in ', ...
                            ElementNames{i},'.',CurPropertyNames{j},'.']);
                    end
                    
                else
                    
                    fclose(fid);
                    error(['Invalid list syntax in ',ElementNames{i},'.',CurPropertyNames{j},'.']);
                    
                end
                
            end
            
        end
        %
        %  Read the file.
        %
        if ( ~ListFlag )
            %
            %  No list types, all the same type (fast)
            %
            if ( SameFlag )
                
                Data = fread(fid,[NumProperties,ElementCount(i)],Type{1})';
                %
                %  No list types, mixed type.
                %
            else
                
                Data = zeros(ElementCount(i),NumProperties);
                
                for j = 1 : ElementCount(i)
                    for k = 1 : NumProperties
                        Data(j,k) = fread(fid,1,Type{k});
                    end
                end
                
            end
            
        else
            
            ListData = cell(NumProperties,1);
            
            for k = 1 : NumProperties
                ListData{k} = cell(ElementCount(i),1);
            end
            
            if ( NumProperties == 1 )
                
                BufSize = 512;
                SkipNum = 4;
                j = 0;
                %
                %  List type, one property (fast if lists are usually the same length)
                %
                while ( j < ElementCount(i) )
                    
                    BufSize = min(ElementCount(i)-j,BufSize);
                    Position = ftell(fid);
                    %
                    %  Read in BufSize count values, assuming all counts = SkipNum
                    %
                    [Buf,BufSize] = fread(fid,BufSize,Type{1},SkipNum*TypeSize2(1));
                    %
                    %  Find first count that is not SkipNum
                    %
                    Miss = find(Buf ~= SkipNum);
                    %
                    %  Seek back to after first count
                    %
                    fseek(fid,Position + TypeSize(1),-1);
                    
                    if ( isempty(Miss) )
                        %
                        %  All counts are SkipNum.
                        %
                        Buf = fread(fid,[SkipNum,BufSize],[int2str(SkipNum),'*',Type2{1}],TypeSize(1))';
                        %
                        %  Undo the last skip.
                        %
                        fseek(fid,-TypeSize(1),0);
                        
                        for k = 1:BufSize
                            ListData{1}{j+k} = Buf(k,:);
                        end
                        
                        j = j + BufSize;
                        BufSize = floor ( 1.5 * BufSize );
                        
                    else
                        %
                        %  Some counts are SkipNum.
                        %
                        if ( 1 < Miss(1) )
                            
                            Buf2 = fread ( fid, [SkipNum,Miss(1)-1],[int2str(SkipNum),'*',Type2{1}],TypeSize(1))';
                            
                            for k = 1:Miss(1)-1
                                ListData{1}{j+k} = Buf2(k,:);
                            end
                            
                            j = j + k;
                            
                        end
                        %
                        %  Read in the list with the missed count.
                        %
                        SkipNum = Buf(Miss(1));
                        j = j + 1;
                        ListData{1}{j} = fread ( fid, [1,SkipNum],Type2{1} );
                        BufSize = ceil ( 0.6 * BufSize );
                        
                    end
                end
                
            else
                %
                %  List type(s), multiple properties (slow)
                %
                Data = zeros(ElementCount(i),NumProperties);
                
                for j = 1 : ElementCount(i)
                    for k = 1 : NumProperties
                        
                        if ( isempty(Type2{k}) )
                            Data(j,k) = fread(fid,1,Type{k});
                        else
                            tmp = fread(fid,1,Type{k});
                            ListData{k}{j} = fread(fid,[1,tmp],Type2{k});
                        end
                        
                    end
                end
            end
        end
    end
    %
    %  Put data into Elements structure
    %
    for k = 1 : NumProperties
        
        if ( ( ~Format & ~Type(k) ) | (Format & isempty(Type2{k})) )
            eval(['Elements.',ElementNames{i},'.',CurPropertyNames{k},'=Data(:,k);']);
        else
            eval(['Elements.',ElementNames{i},'.',CurPropertyNames{k},'=ListData{k};']);
        end
        
    end
    
end

clear Data
clear ListData;

fclose ( fid );
%
%  Output the data as a triangular mesh pair.
%
%  Find vertex element field.
%
Name = {'vertex','Vertex','point','Point','pts','Pts'};
Names = [];

for i = 1 : length(Name)
    
    if ( any ( strcmp ( ElementNames, Name{i} ) ) )
        Names = getfield(PropertyNames,Name{i});
        Name = Name{i};
        break;
    end
    
end

if ( any(strcmp(Names,'x')) & any(strcmp(Names,'y')) & any(strcmp(Names,'z')) )
    eval(['node_xyz=[Elements.',Name,'.x,Elements.',Name,'.y,Elements.',Name,'.z];']);
else
    node_xyz = zeros(1,3);
end
node_xyz = node_xyz';

triangle_node = [];

% Find face element field

Name = {'face','Face','poly','Poly','tri','Tri'};
Names = [];

for i = 1 : length(Name)
    if ( any(strcmp(ElementNames,Name{i})) )
        Names = getfield(PropertyNames,Name{i});
        Name = Name{i};
        break;
    end
end

if ( ~isempty(Names) )
    % find vertex indices property subfield
    PropertyName = {'vertex_indices','vertex_indexes','vertex_index','indices','indexes'};
    
    for i = 1 : length(PropertyName)
        if ( any(strcmp(Names,PropertyName{i})) )
            PropertyName = PropertyName{i};
            break;
        end
    end
    %
    %  Convert face index list to triangular connectivity.
    %
    if ( ~iscell(PropertyName) )
        
        eval(['FaceIndices=Elements.',Name,'.',PropertyName,';']);
        N = length(FaceIndices);
        triangle_node = zeros(3,N*2);
        Extra = 0;
        
        for k = 1 : N
            
            triangle_node(1:3,k) = FaceIndices{k}(1:3)';
            
            for j = 4 : length(FaceIndices{k})
                Extra = Extra + 1;
                triangle_node(1,N + Extra) = FaceIndices{k}(1);
                triangle_node(2,N + Extra) = FaceIndices{k}(j-1);
                triangle_node(3,N + Extra) = FaceIndices{k}(j);
            end
            
        end
        %
        %  Add 1 to each vertex value; PLY vertices are zero based.
        %
        triangle_node = triangle_node(:,1:N+Extra) + 1;
        
    end
end
end
