# Supplementary material for: Automatic Identification of First-Order Veins and Corolla Contours in Three-Dimensional Floral Images
Source: Front Plant Sci. 2020 Sep 16;11:549699. doi: 10.3389/fpls.2020.549699 (PMC7525071; doi:10.3389/fpls.2020.549699)
Supplement: Supplementary Data 1 — MATLAB script for the volumetric image generation and surface image generation, the identification of first-order veins, the identification of corolla contours, and the morphological trait quantification. [file DataSheet_1.zip › 18Petal trait automation_v2.9_Supplementary_Data_1/read3DRawImage.m]

%by Dr. Rex Cheung
%cheung.r100@gmail.com
%This simple utility program reads a 3D raw image and show the mid cross-section
%of the raw volume image data for verification

function volumeData = read3DRawImage(filename, Xdim, Ydim, Zdim, voxelType)

fid = fopen(filename); %open the file   M026.raw
volumeDataTemp = fread(fid,[Xdim*Ydim Zdim],voxelType); %each slice will be a column  266*151*198
volumeData = reshape(volumeDataTemp,[Xdim Ydim Zdim]); %reshape to the original dimensions before returning the result
fclose(fid); %clean the memory

%find the mid volume plane 
zplane=round(Xdim/2);

%plot mid-volume plane for verification
%figure1=imshow(volumeData(:,:,zplane),[0 255]); %colormap(gray);%plot the 10th slice
