# Supplementary material for: Automatic Identification of First-Order Veins and Corolla Contours in Three-Dimensional Floral Images
Source: Front Plant Sci. 2020 Sep 16;11:549699. doi: 10.3389/fpls.2020.549699 (PMC7525071; doi:10.3389/fpls.2020.549699)
Supplement: Supplementary Data 1 — MATLAB script for the volumetric image generation and surface image generation, the identification of first-order veins, the identification of corolla contours, and the morphological trait quantification. [file DataSheet_1.zip › 18Petal trait automation_v2.9_Supplementary_Data_1/README.txt]

[Title]:Supplementary materials for "Automatic Identification of First-Order Veins and Corolla Contours in 3D Floral Images"

[Legend]:Supplementary Data 1: MATLAB script for the volumetric image generation and surface image generation, the identification of first-order veins, the identification of corolla contours, and the morphological trait quantification.

[Content]:
bottomVBdet.m
CTcon.m
CTsegmentation.m
eig3volume.mexw64
endpoint_selection.fig
endpoint_selection.m
EPseg.m
FillEulerLUT.m
flower_traits.m
FrangiFilter3D.m
Hessian3D.m
imgaussian.m
p_EulerInv.m
p_is_simple.m
p_oct_label.m
pk_get_nh.m
plyread.m
read3DRawImage.m
S1_Volumetric_and_Surface_Image_Generation.m
S2_Venation_Detection_and_FirstOrderVein_Identification.m
S3_Corolla_Contour_Detection.m
S4_Morphological_Trait_Identification.m
Skeleton3D.m
topVBdet.m
VBdet.m
VBsegmentation.m

[Main Script]:
S1_Volumetric_and_Surface_Image_Generation.m (section 2.3 and 2.4)
S2_Venation_Detection_and_FirstOrderVein_Identification.m (section 2.5)
S3_Corolla_Contour_Detection.m (section 2.6)
S4_Morphological_Trait_Identification.m (section 2.7)

[Instruction]:
(1) Please find the images for the demonstration from the URL link: https://drive.google.com/drive/folders/1MyCCj2ovNnDtT7xDD5235Yn052MksXeY?usp=sharing. Please contact Hao-Chun Hsu (kent.haochunhsu@gmail.com) if the URL link is invalid.

(2) Please put all the images and the scripts in the same folder.

(3) Please operate the Main Script in the order of S1, S2, S3, then S4.
