# Supplementary material for: Automatic Identification of First-Order Veins and Corolla Contours in Three-Dimensional Floral Images
Source: Front Plant Sci. 2020 Sep 16;11:549699. doi: 10.3389/fpls.2020.549699 (PMC7525071; doi:10.3389/fpls.2020.549699)
Supplement: Supplementary Data 1 — MATLAB script for the volumetric image generation and surface image generation, the identification of first-order veins, the identification of corolla contours, and the morphological trait quantification. [file DataSheet_1.zip › 18Petal trait automation_v2.9_Supplementary_Data_1/S1_Volumetric_and_Surface_Image_Generation.m]

% Please find the images for the demonstration from the URL link: 
% https://drive.google.com/drive/folders/1MyCCj2ovNnDtT7xDD5235Yn052MksXeY?usp=sharing
% Please contact Hao-Chun Hsu (kent.haochunhsu@gmail.com) if the URL link is invalid

% required script:
%           read3DRawImage.m

%% 2.3 Volumetric image generation
clear
clc
tic
z = 710; % z denotes the number of slice image (after the base elimination and contrast adjustment by the proposed mathod in Wang et al. (2015)).

for i = 1:z
    num = num2str(i);
    file = ['ROI_' num '.bmp'];
    m(:,:,i)= imread(file);
end
time_loadimage=toc

[a ,b, c] = size(m); %a,b, and c denote the length, width, height, respectively.

% 3D connected-component labeling, 26-voxel connectivity
tic
vol_01 = uint8(zeros(a,b,c));
ob = find(m ~= 0);
vol_01(ob) = 1;
CC = bwconncomp(vol_01,26);
numPixels = cellfun(@numel,CC.PixelIdxList);
major = find(numPixels == max(numPixels)); % preserve the maximum component.
for i = 1:1:size(numPixels,2)
    if i ~= major
        vol_01(cell2mat(CC.PixelIdxList(i))) = 0;
    end
end
m = m.*vol_01;
time_clean = toc

% void-space removing 
tic
for i = 1:1:c
    s = sum(sum(m(:,:,i)));
    if s ~= 0
        top = i;
        break
    end
end

for i = c:-1:1
    s = sum(sum(m(:,:,i)));
    if s ~= 0
        bot = i;
        break
    end
end

for i = 1:1:a
    s = sum(sum(m(i,:,:)));
    if s ~= 0
        lef = i;
        break
    end
end
for i = a:-1:1
    s = sum(sum(m(i,:,:)));
    if s ~= 0
        rig = i;
        break
    end
end

for i = 1:1:b
    s = sum(sum(m(:,i,:)));
    if s ~= 0
        bac = i;
        break
    end
end

for i = b:-1:1
    s = sum(sum(m(:,i,:)));
    if s ~= 0
        fro = i;
        break
    end
end
VOL_pro = (m(lef:1:rig,bac:1:fro,top:1:bot)); % processing volume image VOL

% save the void-space-removed image
for i=1:1:size(VOL_pro,3)
    num=num2str(i)
    newfile = ['ProROI_' num '.bmp'];
    imwrite(uint8(VOL_pro(:,:,i)),newfile);
end

rawFilename = 'ProROI_3Dmodel.raw';
fid = fopen(rawFilename,'w');
fwrite(fid,VOL_pro,'uint8');
fclose(fid);
tic
RAW=read3DRawImage(rawFilename,size(VOL_pro,1),size(VOL_pro,2),size(VOL_pro,3),'uchar');
RAW=fliplr(RAW);

%% 2.4 Surface image generation
[t p] = isosurface(RAW,10);
[nt,np] = reducepatch(t,p,0.01);        % surface simplification, 1% of the original density
figure
trisurf(nt,np(:,1),np(:,2),np(:,3),...
    'Facecolor',[244 164 96]/255,...
    'FaceAlpha',1,...
    'EdgeColor','k',...
    'EDGEAlpha',0.4);
set(gcf, 'PaperPosition' ,[10,10,10,10])
set (gca,'position',[0,0,1,1] );
lighting flat
material metal
axis equal
axis off
toc
file_name =  'PRO_PLY.ply';
write_ply(np,nt,file_name);
time = toc
