# Supplementary material for: Automatic Identification of First-Order Veins and Corolla Contours in Three-Dimensional Floral Images
Source: Front Plant Sci. 2020 Sep 16;11:549699. doi: 10.3389/fpls.2020.549699 (PMC7525071; doi:10.3389/fpls.2020.549699)
Supplement: Supplementary Data 1 — MATLAB script for the volumetric image generation and surface image generation, the identification of first-order veins, the identification of corolla contours, and the morphological trait quantification. [file DataSheet_1.zip › 18Petal trait automation_v2.9_Supplementary_Data_1/S3_Corolla_Contour_Detection.m]

% required .m (and .mexw64) scripts: 
%           plyread.m, 
%           EPseg.m,
%           CTcon.m.

% clear;
% clc;
close all

ply_filename='PRO_PLY.ply';
[triangle_node, node_xyz] = plyread(ply_filename) ;

% 2.6.1 Detection of initial corolla contour
par = 0.5;        % Threshold for h values; default = 0.5
z_axis = 390;     % Threshold for z-axis. Threshold should lower than the position of the corolla contour.
[EdgePoints] = EPseg(triangle_node, node_xyz, par, z_axis) ;

% 2.6.2 Removal of isolated nodes and contour smoothing
weight1 = 1.9;  % w1
scope = 10;     % radius
weight2 = 4;    % w2
release = 10;   % iteration

xyz=1; % xyz = 1 for x direction
       % xyz = 2 for y direction
       % xyz = 3 for z direction

[Contour] = CTcon(EdgePoints, weight1, scope, weight2, release, xyz) ;
xlswrite('Contour.xlsx',Contour)
