# Supplementary material for: Automatic Identification of First-Order Veins and Corolla Contours in Three-Dimensional Floral Images
Source: Front Plant Sci. 2020 Sep 16;11:549699. doi: 10.3389/fpls.2020.549699 (PMC7525071; doi:10.3389/fpls.2020.549699)
Supplement: Supplementary Data 1 — MATLAB script for the volumetric image generation and surface image generation, the identification of first-order veins, the identification of corolla contours, and the morphological trait quantification. [file DataSheet_1.zip › 18Petal trait automation_v2.9_Supplementary_Data_1/S4_Morphological_Trait_Identification.m]

%% 2.7 Quantification of morphological traits
% required script:
%           flower_traits.m

% required data:
%           VBpoints (in S2)
%           ROIimage (in S2)
%           bottomVBroute (in S2)
%           topVBroute (in S2)
%           
%           Contour.xlsx (obtained from S3)


type=1;

flower_traits(VBpoints, ROIimage, type, bottomVBroute, topVBroute)

% Defult type 1, if contour is broken, use type=2
