# Supplementary material for: Automatic Identification of First-Order Veins and Corolla Contours in Three-Dimensional Floral Images
Source: Front Plant Sci. 2020 Sep 16;11:549699. doi: 10.3389/fpls.2020.549699 (PMC7525071; doi:10.3389/fpls.2020.549699)
Supplement: Supplementary Data 1 — MATLAB script for the volumetric image generation and surface image generation, the identification of first-order veins, the identification of corolla contours, and the morphological trait quantification. [file DataSheet_1.zip › 18Petal trait automation_v2.9_Supplementary_Data_1/topVBdet.m]

function [topVBroute] =topVBdet(data, startpoints, endpoints,cut)
[inx,iny,inz]=ind2sub([data(1),data(2),data(3)],data(4:1:size(data,1)));
vol=uint8(zeros(data(1),data(2),data(3)));
vol(data(4:1:size(data,1)))=1;
% ªuµÛx¤è¦V±NºûºÞ§ô¤À³Î¦¨¨â³¡¤À
% ¤è«KÂI¿ï¤@¯ÅºûºÞ§ô°_ÂI»P²×ÂI
% ¨Ã´î¤Ö¹Bºâ®É¶¡
devi=find(inx>cut); % ¯d¤U¤j©ócutªººûºÞ§ô
inx_ROI=inx(devi(:));
iny_ROI=iny(devi(:));
inz_ROI=inz(devi(:));
%% ²¾°£¤À³Î³Bªº¯}¸HºûºÞ§ô
ROI=uint8(zeros(cut,data(2),data(3)));
for i=1:size(inx_ROI,1)
    ROI(inx_ROI(i),iny_ROI(i),inz_ROI(i))=1;
end
[a,b,c]=size(ROI);
CC = bwconncomp(ROI,26);
numPixels = cellfun(@numel,CC.PixelIdxList);
major=find(numPixels==max(numPixels));
for i=1:1:size(numPixels,2)
    if i~=major
        ROI(cell2mat(CC.PixelIdxList(i)))=0;
    end
end
%% ©P³ò¸É¹s
trans=zeros(a+2,b+2,c+2);
trans(2:a+1,2:b+1,2:c+1)=ROI;
ROI=uint8(trans);
[a,b,c]=size(ROI);
ROI_show=ROI;
ob=find(ROI == 1);
[inx, iny, inz]=ind2sub([a,b,c],ob);
clear trans%free memory
% keyboard %°±¹y¡A½T»{¤À³Îµ²ªG
%% Start & end
%% Start
% ½T»{¿é¤J®y¼Ð¬O§_¦bºûºÞ§ô¤W¡A§_¡A§ä¨ì³ÌªñºûºÞ§ô¤WªºÂI¥N´À
% ¥Ñ¨Ï¥ÎªÌ¿é¤J°_ÂI®y¼Ð(x1_1,y1_1,z1_1),(x1_2,y1_2,z1_2)...
x1 = startpoints(1, :) ;
y1 = startpoints(2, :) ;
z1 = startpoints(3, :) ;
parfor j=1:1:size(x1,2)
    if ROI(x1(j), y1(j), z1(j))==0
        dist=inf;
        aa=[x1(j), y1(j), z1(j)];
        for i=1:1:size(inx,1)
            bb=[inx(i), iny(i), inz(i)];
            if norm(aa-bb)<dist;
                dist=norm(aa-bb);
                x1(j) = inx(i);
                y1(j) = iny(i);
                z1(j) = inz(i);
            end
        end
    end
end
xs=x1;
ys=y1;
zs=z1;
%% End
% ½T»{¿é¤J®y¼Ð¬O§_¦bºûºÞ§ô¤W¡A§_¡A§ä¨ì³ÌªñºûºÞ§ô¤WªºÂI¥N´À
% ¥Ñ¨Ï¥ÎªÌ¿é¤J°_ÂI®y¼Ð(x1_1,y1_1,z1_1),(x1_2,y1_2,z1_2)...
x2 = endpoints(1, :) ;
y2 = endpoints(2, :) ;
z2 = endpoints(3, :) ;
parfor j=1:1:size(x2,2)
    if ROI(x2(j), y2(j), z2(j))==0
        dist=inf;
        aa=[x2(j), y2(j), z2(j)];
        for i=1:1:size(inx,1)
            bb=[inx(i), iny(i), inz(i)];
            if norm(aa-bb)<dist;
                dist=norm(aa-bb);
                x2(j) = inx(i);
                y2(j) = iny(i);
                z2(j) = inz(i);
            end
        end
    end
end
xe=x2;
ye=y2;
ze=z2;
first_vb=size(xs,2);
%% First-order veins
% °_ÂI²×ÂI³s½u³W«h:
% (x1_1,y1_1,z1_1)----->(x2_1,y2_1,z2_1)
% (x1_2,y1_2,z1_2)----->(x2_2,y2_2,z2_2)
% ...
index=zeros(a,b,c);
parfor i=1:1:a*b*c
    index(i)=i;
end
parfor num=1:1:first_vb
    path=(ones(a,b,c)*nan);
    ROI_path=ROI;
    i=0;
    path(xs(num),ys(num),zs(num))=0;
    inx=[];
    iny=[];
    inz=[];
    while ROI_path(xe(num), ye(num), ze(num))==1
        tar=find(path==i);
        [xp1,yp1,zp1]=ind2sub([a,b,c],tar);
        for j=1:size(xp1,1)
            ROI_path(xp1(j), yp1(j), zp1(j))=0;
            cube=ROI_path(xp1(j)-1:1:xp1(j)+1,yp1(j)-1:1:yp1(j)+1,zp1(j)-1:1:zp1(j)+1);
            cube_index=index(xp1(j)-1:1:xp1(j)+1,yp1(j)-1:1:yp1(j)+1,zp1(j)-1:1:zp1(j)+1);
            cube_sum=sum(sum(sum(cube)));
            ob=find(cube==1);
            ROI_index=cube_index(ob);
            [inx1, iny1, inz1]=ind2sub([a,b,c],ROI_index);
            inx=[inx;inx1];
            iny=[iny;iny1];
            inz=[inz;inz1];
        end
        x1=inx;
        y1=iny;
        z1=inz;
        i=i+1;
        for k=1:size(x1,1)
            path(x1(k), y1(k), z1(k))=i;
        end
        inx=[];
        iny=[];
        inz=[];
    end
    M=max(max(max(path)))
    m=min(min(min(path)))
    vbx=zeros(M,1);
    vby=zeros(M,1);
    vbz=zeros(M,1);
    vbx(M)=xe(num);
    vby(M)=ye(num);
    vbz(M)=ze(num);
    for i=M-1:-1:1
        ob=find(path==i-1);
        [inx, iny, inz]=ind2sub([a,b,c],ob);
        aa=[vbx(i+1),vby(i+1),vbz(i+1)];
        dist=inf;
        for j=1:size(inx,1)
            bb=[inx(j), iny(j), inz(j)];
            if norm(aa-bb)< dist
                dist=norm(aa- bb);
                vbx(i)=bb(1);
                vby(i)=bb(2);
                vbz(i)=bb(3);
            end
        end
    end
    % Result data
    vb{num,1}=[vbx,vby,vbz]
end
%% Result show
figure('Name','Second part veins','NumberTitle','off')
hold on
for i=1:first_vb
    for j=1:size(vb{i},1)
        ROI_show(vb{i}(j,1), vb{i}(j,2), vb{i}(j,3))=0;
        if j==1
            plot3(vb{i}(j,1), vb{i}(j,2), vb{i}(j,3), 'g*', 'MarkerSize', 15)
        elseif j==size(vb{i},1)
            plot3(vb{i}(j,1), vb{i}(j,2), vb{i}(j,3), 'r*', 'MarkerSize', 15)
        else
            plot3(vb{i}(j,1), vb{i}(j,2), vb{i}(j,3), '.', 'MarkerSize', 6,'color',[0.9100    0.4100    0.1700]);
        end
    end
end
ob=find(ROI_show == 1);
[inx, iny, inz]=ind2sub([a,b,c],ob);
plot3(inx(:,1), iny(:,1), inz(:,1), 'b.', 'MarkerSize', 1);
axis equal;
hold off
data_vb1=[];
for i=1:1:size(vb,1)
    buf=vb{i};
    data_vb1=[data_vb1;buf];
end
topVBroute = data_vb1 ;
end
