# Supplementary material for: Automatic Identification of First-Order Veins and Corolla Contours in Three-Dimensional Floral Images
Source: Front Plant Sci. 2020 Sep 16;11:549699. doi: 10.3389/fpls.2020.549699 (PMC7525071; doi:10.3389/fpls.2020.549699)
Supplement: Supplementary Data 1 — MATLAB script for the volumetric image generation and surface image generation, the identification of first-order veins, the identification of corolla contours, and the morphological trait quantification. [file DataSheet_1.zip › 18Petal trait automation_v2.9_Supplementary_Data_1/VBdet.m]

function [VBpoints] = VBdet(m, z)
%=================================================%
% 01¡BSlice images --->volume
% 02¡B²M°£¤TºûÂø°T
% 03¡BRemove void space
% 04¡B³Ì¥~¼h¸É¹s
% 05¡BGaussian filter & Frangi filter; 
% 06¡BImopen¡A¥YÅãºûºÞ§ôÂø°T;    
% 07¡BDelete points¡A²Ä¤@¦¸²¾°£Åé¿n¸û¤pªº³¡¤À(Âø°T);        
% 08¡BImdilate¡A´_­ì¯}¸HªººûºÞ§ô;  
% 09¡BThinning¡A²Ó½u¤Æ¡A²Ä¤G¦¸²¾°£Åé¿n¸û¤pªº³¡¤À(Âø°T) 
%=================================================%
%% 01¡BSlice images --->volume
[a ,b, c]=size(m);
vol1=uint8(zeros(a,b,c));
ob=find(m~=0);
vol1(ob)=1;
%% 02¡B²M°£¤TºûÂø°T
CC = bwconncomp(vol1,26);
numPixels = cellfun(@numel,CC.PixelIdxList);
major=single(find(numPixels==max(numPixels)));
for i=1:1:size(numPixels,2)
    if i~=major
        vol1(cell2mat(CC.PixelIdxList(i)))=0;
    end
end
m=m.*vol1;
%% 03¡BRemove void space
for i=1:1:c
    s=sum(sum(m(:,:,i)));
    if s~=0
        top=uint16(i);
        break
    end
end
for i=c:-1:1
    s=sum(sum(m(:,:,i)));
    if s~=0
        bot=uint16(i);
        break
    end
end
for i=1:1:a
    s=sum(sum(m(i,:,:)));
    if s~=0
        lef=i;
        break
    end
end
for i=a:-1:1
    s=sum(sum(m(i,:,:)));
    if s~=0
        rig=uint16(i);
        break
    end
end
for i=1:1:b
    s=sum(sum(m(:,i,:)));
    if s~=0
        bac=uint16(i);
        break
    end
end
for i=b:-1:1
    s=sum(sum(m(:,i,:)));
    if s~=0
        fro=uint16(i);
        break
    end
end
VOL_ori=(m(lef:1:rig,bac:1:fro,top:1:bot)); % Initial volume image VOL
clear m
%% 04¡B³Ì¥~¼h¸É¹s
[a ,b, c]=size(VOL_ori);
VOL=uint8(zeros(a+2,b+2,c+2));
VOL(2:1:a+1,2:1:b+1,2:1:c+1)=VOL_ori;
%%  05¡BGaussian filter & Frangi filter
[a ,b, c]=size(VOL);
options.BlackWhite=false;
options.FrangiScaleRange=[1 5];               % Default input: adjust range of sigmas
options.FrangiScaleRatio =2;                      % Default input: adjust sigma ratio (1,3,and 5)
Vfiltered=(FrangiFilter3D(VOL,options));  % Vfiltered
%% 06¡BImopen¡A¥YÅãºûºÞ§ôÂø°T
uz=find(Vfiltered~=0);
p=0.3; % Default input¡A¨ú¦Ê¤À¦ì¼Æ
threshold= quantile(Vfiltered(uz(:)),p);
clear uz % Free memory
ob=find(Vfiltered>threshold);
VOL=Vfiltered;
vol=uint8(zeros(a,b,c));
[inx,iny,inz]=ind2sub([a,b,c],ob);
vol(ob)=1;
se=strel('cube',2);
vol=imopen(vol,se); % Image_open
clear inx iny inz ob % Free memory
ob=find(vol==1);
[inx,iny,inz]=ind2sub([a,b,c],ob);
clear inx iny inz vol % Free memory
%% 07¡BDelete points¡A²Ä¤@¦¸²¾°£Åé¿n¸û¤pªº³¡¤À(Âø°T)
vol=uint8(zeros(a,b,c));
vol(ob)=1;
clear ob % Free memory
CC = bwconncomp(vol,26);
numPixels = cellfun(@numel,CC.PixelIdxList);
p=0.95; % Default input¡A¨ú¦Ê¤À¦ì¼Æ
threshold= quantile(numPixels ,p); % ¨úvoxelsÅé¿n»Ö­È
idx= find(numPixels<threshold); % Min number of voxels threshold value 
% ¤p©óvoxelsÅé¿n»Ö­Èµø¬°Âø°T²¾°£
for i=1:size(idx,2)
    vol(CC.PixelIdxList{idx(i)}) = 0;
end
ob=find(vol==1);
[inx,iny,inz]=ind2sub([a,b,c],ob);
clear idx vol inx iny inz CC % Free memory
%% 08¡BImdilate¡A´_­ì¯}¸HªººûºÞ§ô
vol=uint8(zeros(a,b,c));
vol(ob)=1;
clear ob % Free memory
se=strel('cube',2);
vol=imdilate(vol,se);
ob=find(vol==1);
[inx,iny,inz]=ind2sub([a,b,c],ob);
clear inx iny inz ob % Free memory
%% 09¡BThinning¡A²Ó½u¤Æ¡A²Ä¤G¦¸²¾°£Åé¿n¸û¤pªº³¡¤À(Âø°T)
skel = Skeleton3D(vol); % Skeletonized
ob=find(skel==1);
[inx,iny,inz]=ind2sub([a,b,c],ob);
figure('Name','Venation','NumberTitle','off');
skel_s=skel;
CC = bwconncomp(skel_s,26);
numPixels = cellfun(@numel,CC.PixelIdxList);
p=0.95; % Default input¡A¨ú¦Ê¤À¦ì¼Æ
threshold= quantile(numPixels ,p); % ¨úvoxelsÅé¿n»Ö­È
idx= find(numPixels<threshold); % Min number of voxels threshold value
% ¤p©óvoxelsÅé¿n»Ö­Èµø¬°Âø°T²¾°£
for i=1:size(idx,2)
    skel_s(CC.PixelIdxList{idx(i)}) = 0;
end
clear ob skel % Free memory
ob=find(skel_s==1);
[inx,iny,inz]=ind2sub([a,b,c],ob);
plot3(inx(:,1),iny(:,1),inz(:,1),'b.', 'MarkerSize', 1);axis equal
VBpoints=[a;b;c;ob]; % ¬ö¿ýdata:size of volumetric image, and VacularBundles
clear idx vol  CC % Free memory
end
