# Supplementary material for: Automatic Identification of First-Order Veins and Corolla Contours in Three-Dimensional Floral Images
Source: Front Plant Sci. 2020 Sep 16;11:549699. doi: 10.3389/fpls.2020.549699 (PMC7525071; doi:10.3389/fpls.2020.549699)
Supplement: Supplementary Data 1 — MATLAB script for the volumetric image generation and surface image generation, the identification of first-order veins, the identification of corolla contours, and the morphological trait quantification. [file DataSheet_1.zip › 18Petal trait automation_v2.9_Supplementary_Data_1/VBsegmentation.m]

% required .m (and .mexw64) scripts: 
%           VBdet.m, 
%           FrangiFilter3D.m,
%           Hessian3D.m, 
%           imgaussian.m, 
%           eig3volume.mexw64, 
%           Skeleton3D.m,
%           FillEulerLUT.m, 
%           pk_get_nh.m, 
%           p_EulerInv.m,
%           p_is_simple.m, 
%           p_oct_label.m

clc;
clear;
close all;
% Execute after CTsegmentation
NumImage = 698; % The number of slice image
parfor i = 1:NumImage
    num = num2str(i);
    file = ['ProROI_' num '.bmp'];
    ROIimage(:,:,i)= imread(file);
end
[VBpoints] = VBdet(ROIimage, NumImage) ;
xlswrite('VascularBundles.xlsx',VBpoints)
%% Select endpoints of major VB
endpoint_selection
keyboard 
% Pause for selection of start_point, mid_point, and end_point
% Two situation of selection
% First situation: no mid points (rare):
% start point1 -----> end point1
% start point2 -----> end point2
% start point3 -----> end point3
% Second situation: have mid_points (normal):
% start point1------>mid_point1_1---->mid_point1_2----> end point1
% start point2------>mid_point2_1---->mid_point2_2----> end point2
% start point3------>mid_point3_1---->mid_point3_2----> end point3
% Mid points could be start point or end point in different section of
% veins
%% Devide venation into two parts (bottom and top) and detect first-order veins respectively
Start_points1 = zeros(3, 5) ;
% Input start points of VB with the format of   p1_x, p2_x, p3_x, p4_x, p5_x
%                                               [ p1_y, p2_y, p3_y, p4_y, p5_y ]
%                                                 p1_z, p2_z, p3_z, p4_z, p5_z
End_points1 = zeros(3, 5);
% Input end points of VB with the same format of start point
% Example of S23-02_08 in first part
Start_points1 = [ 78,   86,    96;
    33,  203, 371;
    628, 691, 635];
End_points1 = [143, 139, 145;
    184, 209, 230;
    95, 90, 81];

cut=160; % Devide along with x-axis manually in first part
[bottomVBroute] = bottomVBdet(VBpoints, Start_points1, End_points1,cut) ;
%%
Start_points2 = zeros(2, 2) ;
% Input 5 start points of VB with the format of   p1_x, p2_x, p3_x, p4_x, p5_x
%                                               [ p1_y, p2_y, p3_y, p4_y, p5_y ]
%                                                 p1_z, p2_z, p3_z, p4_z, p5_z
End_points2 = zeros(2, 2);
% Input 5 start points of VB with the same format of start point
% Example of S23-02_08 in second part
Start_points2=[247, 236;
    69, 338;
    421, 425];
End_points2=[189, 188;
    186, 234;
    50, 45];
cut=120; % Devide along with x-axis manually in second part
[topVBroute] =topVBdet(VBpoints, Start_points2, End_points2,cut) ;

%% Output flower traits
type=1;
flower_traits(VBpoints, ROIimage, type, bottomVBroute, topVBroute)
% Defult type 1, if contour is break, use type=2
